# Supplementary material for: Rhenium(V) Complexes as Cysteine-Targeting Coordinate Covalent Warheads
Source: J Med Chem. 2023 Feb 8;66(4):3088–105. doi: 10.1021/acs.jmedchem.2c02074 (PMC9969397; doi:10.1021/acs.jmedchem.2c02074)
Supplement: Supplementary file 2 — jm2c02074_si_002.csv [file jm2c02074_si_002.csv]

Compound	SMILE	3CLpro / μM	PLpro / μM	CatB / μM	CatL / μM
1	Cl[Re]12(SCC[S]1CCS2)=O	0.037 ± 0.008	19.6 ± 3.3	0.016 ± 0.003	0.026 ± 0.006
2	Br[Re]12(SCC[S]1CCS2)=O	0.046 ± 0.009	22.4 ± 4.7	0.018 ± 0.005	0.051 ± 0.007
3	[OH2][Re]12(SCC[S]1CCS2)=O	0.018 ± 0.006	7.6 ± 2.8	0.009 ± 0.003	0.019 ± 0.005
4	O=[Re]12(SCCC)SCC[S]1CCS2	0.75 ± 0.17	>100	9.3 ± 2.7	0.153 ± 0.007
5	O=[Re]12(SC3=CC=CC=C3)SCC[S]1CCS2	1.43 ± 0.20	>100	>100	0.186 ± 0.009
6	O=[Re]12(SC3=CC=C(C4=CC=CC=C4)C=C3)SCC[S]1CCS2	>100	>100	>100	>100
7	O=[Re]12(SC[C@@H](C(O)=O)N)SCC[S]1CCS2	0.84 ± 0.26	>100	>100	0.194 ± 0.007
8	O=[Re]12(SCC(NC(CCC(C(O)=O)N)=O)C(NCC(O)=O)=O)SCC[S]1CCS2	59.4 ± 6.3	>100	>100	>100
9	O=[Re]12(Cl)SCC[N]1(C3=CC=CC=C3)CCS2	68±9	-	44±6	-
10	O=[Re]12(Cl)SCC[N]1(C3=CC=C(Br)C=C3)CCS2	-	-	-	-
11	O=[Re]12(Cl)SCC[N]1(C3=CC=C(B4OC(C)(C)C(C)(C)O4)C=C3)CCS2	-	-	-	-
12	O=[Re]12(Cl)SCC[N]1(C3=CC=C(C(O)=O)C=C3)CCS2	-	-	-	-
13	O=[Re]12(Cl)SC(C)C[N]1(C3=CC=CC=C3)CC(C)S2	-	-	-	-
14	O=[Re]12(Cl)SCC[N]1(C3=CC=C(NCC#C)C=C3)CCS2	-	-	-	-
